# Supplementary material for: Relationship between journal impact factor and the thoroughness and helpfulness of peer reviews
Source: PLoS Biol. 2023 Aug 29;21(8):e3002238. doi: 10.1371/journal.pbio.3002238 (PMC10464996; doi:10.1371/journal.pbio.3002238)
Supplement: S7 Data — (XLSX) [file pbio.3002238.s011.xlsx]

## Sheet: Sheet 1
category
